# Supplementary material for: Synthesis and Biological Activities of C1-Substituted Acylhydrazone β-Carboline Analogues as Antifungal Candidates
Source: Molecules. 2024 Jul 29;29(15):3569. doi: 10.3390/molecules29153569 (PMC11314034; doi:10.3390/molecules29153569)
Supplement: Supplementary file 1 [file molecules-29-03569-s001.zip]

Archive with 1 entries (1 files):
- molecules-3111336-supplementary.pdf
